# Supplementary material for: Prognostic and Pathophysiologic Significance of IL-8 (CXCL8) in Biliary Atresia
Source: J Clin Med. 2021 Jun 18;10(12):2705. doi: 10.3390/jcm10122705 (PMC8234515; doi:10.3390/jcm10122705)
Supplement: Supplementary file 1 [file jcm-10-02705-s001.zip]

Archive with 7 entries (6 files):
- __MACOSX/Supplementary/
- __MACOSX/Supplementary/._Supplementary Figure 1.eps
- __MACOSX/Supplementary/._Supplementary Figure 2.eps
- __MACOSX/Supplementary/._Supplementary Table 1.docx
- Supplementary/Supplementary Figure 1.eps
- Supplementary/Supplementary Figure 2.eps
- Supplementary/Supplementary Table 1.pdf
